# Supplementary material for: Ankle-targeted exosuit resistance increases paretic propulsion in people post-stroke
Source: J Neuroeng Rehabil. 2023 Jun 30;20:85. doi: 10.1186/s12984-023-01204-w (PMC10314463; doi:10.1186/s12984-023-01204-w)
Supplement: Supplementary file 5 — Additional File 5: Experimental data for the paper’s main and exploratory studies [file 12984_2023_1204_MOESM5_ESM.zip]

Archive with 4 entries (4 files):
- StrokeResistiveExo_MainData_PointMetrics.mat
- StrokeResistiveExo_MainData_Timeseries.mat
- StrokeResistiveExo_Readme_SecondSubmission.txt
- StrokeResistiveExo_SuppData.mat
