# Supplementary material for: Ankle-targeted exosuit resistance increases paretic propulsion in people post-stroke
Source: J Neuroeng Rehabil. 2023 Jun 30;20:85. doi: 10.1186/s12984-023-01204-w (PMC10314463; doi:10.1186/s12984-023-01204-w)
Supplement: Supplementary file 5 — Additional File 5: Experimental data for the paper’s main and exploratory studies [file 12984_2023_1204_MOESM5_ESM.zip › StrokeResistiveExo_Readme_SecondSubmission.txt]

%Ankle-Targeted Exosuit Resistance Increases Paretic Propulsion in People Post-stroke
%K. Swaminathan, et al.


Experimental data for the paper's main and exploratory studies are provided in the following matlab structures:

Main: "StrokeResistiveExo_MainData_Timeseries.mat" and "StrokeResistiveExo_MainData_PointMetrics.mat"
Exploratory: "StrokeResistiveExo_SuppData.mat"


============ Structure for StrokeResistiveExo_MainData_Timeseries ============

Data are organized in fields according to the following:

S1-S9 indicate each subject

Each subject contains:
- sub_char: Height, mass, walking speed, and side of paresis
- [force]: Biomechanics data from the resistive exosuit conditions, where [force] is either "LOW", "MED", or "HIGH".

Biomechanics data are stored in the following structure:
-ConditionName ([force])
---Side (P/NP)
------Variable
---------BASE (101x1 array corresponding to the average of the Baseline sub-section)
---------EXP (101x1 array corresponding to the average of the Exposure to resistance sub-section)
---------POST (101x1 array corresponding to the average of the Post-exposure sub-section)
---------Unit

============ Structure for StrokeResistiveExo_MainData_PointMetrics ============

Biomechanics data are stored in the following structure:
-Variable (a metric that was evaluated in the main paper, e.g., peak propulsion)
---ConditionName ([force], e.g. LOW)
------ 3 x 9 array corresponding to average value of point metric in (BASE, EXP, POST) for each of the 9 subjects, from S1-S9
---Unit


============ StrokeResistiveExo_SuppData ============

Data are organized in fields according to the following:

S4 and S6 indicate each subject

Each subject contains:
- sub_char: Height, mass, walking speed, and side of paresis
- [walk]: Biomechanics data from the treadmil and exosuit conditions, where [walk] is "tm_walk_LOW", "tm_walk_MED", "tm_walk_HIGH", or "exo_walk". The "tm_walk_LOW" refers to the time matched walking bout to the LOW condition on Day 1.

Biomechanics data are stored in the following structure:
-ConditionName ([walk])
---Side (P)
------Variable (only APGRF evaluated)
---------BASE (1001x1 array corresponding to the average of the Baseline sub-section)
---------EXP (1001x1 array corresponding to the average of the Exposure sub-section)
---------POST (1001x1 array corresponding to the average of the Post-exposure sub-section)

For each walking section, timeseries data is stored in the sub-field 'gc' and peak propulsion is stored in the 'peak' sub-field.
